# Supplementary material for: Towards the simplification of MHC typing protocols: targeting classical MHC class II genes in a passerine, the pied flycatcher Ficedula hypoleuca
Source: BMC Res Notes. 2010 Sep 5;3:236. doi: 10.1186/1756-0500-3-236 (PMC2944132; doi:10.1186/1756-0500-3-236)
Supplement: Additional file 1 — Intron I sequences obtained from different passerines, other than the pied flycatcher, in reaction 1 (see Figure 1). [file 1756-0500-3-236-S1.TXT]

>Agph-DAB1
------------------------------------------------------------
------------------------------------------------------------
---------------------------GAGGGGCTGAGG-GGTGGGGGGAGGGGAGGGAG
GAGTGAGA----------GAGGGGGAAAAGGAG--AGGGGGGGACCCCAAAACTGAGCGG
-GAGGGGGTCGGGGATTG-GGGAATT----------TGTGGGAAAATGGGGAAA------
---TGGGACCCCAAAAGTGATTT----GGGAGC--G----GTCGGAGGT---GGTAG-GG
GAGAGC---ATGTGGAAGGGGAAGTG-GGCGAA-GGGCGGCAAAGAGGAAGCGGCAGCGC
GGGCAGGAGGGTCCCGTGTCGGCC-----GTGGGGCACAGGGGGTGCGGAGTGGGG-ATC
CGGGGTGGGCCCCGGAGCTCTGGGGGTGC-------TGCTGGGGGGTGCTG--GGGGGGC
ACCAC-TGAGCTGTGTCCTGCACTCACAGGGGTGTTCCAGGAGATGCATAAGGTCGAGTG
TTACTTCATTAACGGCACGGAGAAAGTCAGGTTCGTGCAGAAGCTCATCTACAACCGGCT
GCAGTACGCGATGTTCGACAGTGACGTGGGGCACTTTGTGGGGTTCACCCCCTCTGGGGA
CATGAATGCCAAGCGCTGGAACAGCGACCCGGCCTTACTGGAGTACAAACGGACTGCGGT
GGACCGG------------
>Lase1
------------------------------------------------------------
------------------------------------------------------------
-------------------------------------------GGGATTCCCCCCGGCTA
CGGATGCG----------GAGCTGTCAGGTGAGC--AGGAGGGGT---AAGA---AGTGG
TGAGATCGTAG-GCACGGTGGG-AGA-----------GAAGGGAAAAGGTGGAGG-----
---TGGGACCACCAAACAGATGT-----GGGGGG------TCTGGCGAC---TGGGGACT
TATGG---GAAAGGGGGAAGAAAATATGGAGAA-AGGTGGAAAAGAGGAAGTGGGGCCGT
GGGCAGGAGGGTCTCATGGTGGCC-----ATGGGACACAGGGGGTGCGGAGTGGGG-AGC
CGGGGTGGCATCCGGAGCTCTGGGCTTGC-------TGCTGGGGGGTGCTG--GGGGGGC
ACCCCATGACCTGTGTCCCGCACAAACAGGGGTGTTCCGGGAGATGGGGAAGGTCGAGTG
TCACTGCATTAACGGCACCGCCCGGGTGAGGTTGGTGCCGAGGCACATCCAACACCGGCA
GCAGTGCGTGCACTTGGACAGCGATGTGGGGCACTGTGGGGG---CAGCCCGGATCGGGA
GAAGGTTGCCAGGTGCCGGAACAGCCACCCGGAAAGGATGGAGAACATGTGGGCTGCT--
-------------------
>Lase2
------------------------------------------------------------
------------------------------------------------------------
-------------------------------------------GAGAGTCCCCCCGGACA
CGGATGCA----------GAGCTGTCGGGTGAAC--AGGAGGGGC---ACGA---AGTAG
TGGGATGGTGGTGAATGGTGGGGAGA-----------GAAGGGAAAAGGTGGAAG-----
---TGGGAACCCCAGACAGATG-----GGGGGGGGG----GCTGGCAAC---TGGAGAGT
TATGG---GAAAGGGGGAGGAAAATATGGAGGA-AGGTGGAAAAGAGAAAGTGGG-CCAC
GGGCAGGAGGGTCTTATGGTGGCC-----GTGAGGCACAGGGAATGCGGAGTGGGG-ATC
CAAATTGGCCTCCGAAGCTCTGTGCTTGCTGGGGAGTGCTGGGGGCTGCTG--GGGGG-C
ACCACTTGACCTGTCTCCTGCATACACAGGGGTGTTTCAGGAGATGGTTAAGACTGAGTG
TCACTTCGTTAACGGCACGGAGAAGGTGAGGTTGGTGGAGAGGCGCTTCTACAACCGGCT
GCTACTCCTCATGTTCGACAGCGATGTGGGGCACTACGTGGGGTTCACCCCGTATGGGGA
GCTGATTGCCAGGAACTGGAACAGCGACCCGGTGATCATGGAGCAAAGACGGGCCGCA--
-------------------
>Moal1
------------------------------------------------------------
------------------------------------------------------------
---------------------------------------------GAGCCCCCCCGGCTG
CGGGCGCG----------GAGCTCTCGGGTGAGC--GGGGGAGGGGGAAGGGA--AGTGT
TGGGGGGGTGG-GAACGGTGGGGCGT-----------GGAGGGAAAAGGGGGAGG-----
---TGGGACCCTCGAATTGATGT---GGGGGGTG----GTGCTGGCGAC---CGAGGAGT
TAT---GGAAAAGGGGGAGGAAAATACGGAGAA-GAATGGAAAAGACGAAGAGGGGCCGC
GGGAAGAAAGGGCCTACTAGGGGTGGCACGTGGGGCATACGGGTTGCACAGTGTGG-ATC
CGGGGTTGCC-TCTGAGATCTTGGTTTGCTGTGGGGTGCCGGCGGCTGCTG--AAGGGGC
ACCCTCTGACCTGTGTCCTGCACACACAGGGCTGTTCCAGGAGATGGTTCAGTCCGAGTG
TCACTTCATTAACGGCACCGAGCGGGTGAGGTTCGTGAAGAGATTCATCTACAACCGGGA
GCAGTACGTGCACTTCGACAGCGATGTGGGGCACTTTGTGGGGGACACCCCATATGGGGA
GGAGGTTGCCAGGCACTGGAACAGCGACCCCGAATGGATGGAGCACAG------------
-------------------
>Moal2
-GAGCCCCCCCGGCTGCGAGCGCGGAGCTCTCGGGTGAGCGGGGGGCGGGAGGCGCTGGG
ACAGGGGGGGAGAATGGGGAAAAGGGGGCGAAGGGGGGAGCCCGGAATGGAGGGGGAGGA
GATGGGGACCCCCCAAAGGGAGAGCGGGAGGGGCTGAGG-GGTGGGGGTAGGGGAGGGAG
GAGT-AGAG---------AGGGGGGAAAAGGAG-AGGGGGGGACCCCCAAAACTGTGCGG
GGAGGGGGTCGGGGGATTGGGGAATT----------TTGGGGAAAATGCGGAAA------
---TGGGACCCCAGAAGTGATTT----GGGAGCG------GCAGGAGGT---TGTAG-GG
GAGAGC---ATGTGGAAGGGGAAGTG-GGCGAA-GGGCGGCAAAGAGGAAGCGGCAGCGC
GGGCAGGAGGGTCCCGTGGCGGC------GTGGGGCACAGGGGGTGCGGGGTGGGG-ATC
CGGGGTGGGCCCCGGAGCTCTGGGGGTGC-------TGCTGGGGGGTGCTG--AGGGGGC
ACCCC-TGAGCTGTGTCCTGCACTCACAGGGGTGTTCCAGGAGATGCATAAGGTCGAGTG
TTACTTCATTAACGGCACGGAGAAGGTCAGGTTCGTGCAGAGGCTCATCTACAACCGGCT
GCAGTACGCGATGTTCGACAGTGACGTGGGGCACATTGTGGGGTTCACCCCCTCTGGGGA
CATGAATGCCAAGCGCTGGAACAGCGACCCGGCCTTACTGGAGTACAAACGGACTGC---
-------------------
>Moal3
-GAGCCCCCCCGGCTGCGGGCGCGGAGCTCTCGGGTGAGCGGGGGGCGGGAGGCGCTGGG
AC-GGGGGGGAGAAGGGGGAAAAGGGGGCGAAGGGGGGAGCCCGGAATGGAGGGGAAGGA
GGAGGGGACCCCCCAAAGGGAGAGCGGGAGGGGCTGAGG-GGTGGGGGGAGGGGAGGGAG
GGGTGGGAGAGGGTGGGGAAGGGGGAAAAGGAG-AGGGGGGGGACCCCAAAACTGAGCAG
-GAAGGGGCCGGGGATTG-GGGAATT----------TTTGGGAAAATGGGGAAA------
---AGGGACCCCAAAAGTGATTTG---GGGAGCG------GCCGGAGGT---AGGAG-GG
GAGAGG---GTGTGGAAGGGGAAATG--GGGAAAGGGCGGCAAAGAGGAAGCGGCAGCGC
GGGCAGGAGGATCCCGTGGCGGCC-----GTGGGGCACAGGGGGTGCAGAGTGGGG-ATC
CGGGGTGGGCCCCGGAGCTCTGGGG-TGC-------GGCTGGGGGGTGCTG--GGGGGGC
ACCCC-TGAGCTGTGTCCTGCACTCACAGGGGTGTTCCAGCTCCTGGCAAAGGCCGAGTG
TCACTTCATTAACGGCACGGAGAAGGTGAGGTTCGTGCACAGGCACATCTACAACCGGCT
GCAGTACGCGATGTTCGACAGCGACGTGGGGCACTTACTGGGGTTCACCCCCTTTGGGGA
GAGGGTTGCCAAGAACTGGAACAGCGACCCGGCCTTAATGGAGTACAAAC----------
-------------------
>Moal4
-GAGCCCCCCCGGCTGCGGGCGCGGAGCTCTCGGGTGAGCGGGGGGCGGGAGGCGCTGGG
AC-GGGGGGGAGAAGGGGGAAAAGGGGGCGAAGGGAGGAGCCCGGAATGGAGGGGGAGGA
GGAGGGGACCCCCCAAAGCCANCGGAGGGTAGGGGTGGG-GGTAAGAGGAGGGGTGGGAG
AGGTGGGA------------AGGGGAAAGAGAG-------GGGACCCCAAA-CTGAGCGA
-GAAGGGGCCGGGGATTG-GGGAATT----------TTTGGGAAAATGGGGAAA------
---TGGGACCCCAAAAGTGATTTG---GGGAGCG------GCCGGAGGT---AGGAG-GG
GAGAGG---GTGTGAAAGGGGAAATG--GGGAAAGGGCGGCAAAGAGGAAGCGGCAGCGC
GGGCAGGAGGGTCCCATGGCGGCC-----GTGGGGCACAGGGGGTGCAGAGTGGGGGATC
CGGGGTGGCCCCCGGAGCTCTGGGGGTCC-------TGCTTGGGGGTGCTG--GGGTGGC
ACCACCGGACCTGTGTCATGGACATTCAGGGATGTTTCAGGCGGTGGCAAAGCAGGAGTG
TTACTTCATTAACGGCACAGAGAAGGTGAGGTATGTGCTGAGGTACATCTACTACAGGGA
GCCATACGCGACGTTCGACAGCGACGTGGGGCACTACGTGGGGTTCACCCCCTATGGGGA
GAGGAATGCCAAGCGCTTGAACAGCGACCCCGCCTTACTGGAGGACAGACGGGCTTCGGT
GGACAGATACTGCCGACAC
>Chdu1
------------------------------------------------------------
----------------------------------------------------GAGCGGCG
CCGGCTGCGGGCGCGGAGCTGTCGGGTGAGCGGGGCCGG-GGCGGGAGGCGCTGGGCCAG
GGG-GGGAG---------AAGGGGGAAAAGGGG---AGGGGGGACCCCAAAAGTGAGCGG
-GAGGGGGCTGGGGATGGGGGGGATTGAGGTAAAAATGTTTGGAAATGGGTAAAAGTGGG
GATTGGGAGCCCGGAAGGGATTT----GGG-GCGTG----TCCGGAGGT---GGGAG-GG
GAGGGG---CCGGGCAAGGGGCAATGGTTTGGGCGGGCGGAGAAGAGGAAGCGTTGGCGC
GGGCAGGAGGGGCC-ATGGCGGCC-----GTGGGGCACAGGGGGTGCGGAGCGGGG-ATC
CGGGG-GGGCCCCGGAGCTCTGGGGGTGC-----------TGGGGGTG------GGGGGC
AGCCCCTGAGCGGGGTCCTGCACACTCAGGGTGGTTCCAGCGCATGATGAAGGCCGAGTG
TCACTTCATGAACGGCACGGAGAAGGTGAGGTTGGTGGTGAGGAGCATCTACAACCGGGA
ACAGCTTTTCCACTACGACAGCGACGTGGGGCACTACGTGGGGGACACTCCCTTTGGGGA
GATCCAGGCCCGGTACAAGAACAGCGACCCGGATTTCATGGAGCAGAGACGGGCTCA---
-------------------
>Chdu2
------------------------------------------------------------
------------------------------------------------------------
---------------------------------------------GAGCCTCCTTGGTTG
CGGACGCG----------GAGCTCTCAGGTGATC--AGGAGGGGCGGAAGGAA--AGTGG
TGGGAGGGTGG-GAACGGTGGGGCAT-----------GGAGGGAAAAGGGGGAAG-----
---TAGGGCCCTCAAATTGATGTTTTGGGGGGCGGGTGGTGCTGGCGACTGAGGAGGGGT
GCT-G-GCGAAAGAGGGAGGAAAGTATGGAGAA-GGGTGGAAAACAGGAAATGGGACCGC
GGGAAGAAGGGTCCTACAAGGGTTAGCATGTAGGGCGCCAGAGGTGCAGAATGGGG-ATT
CGGAGTGGCCCTCTGAGCTCTTGGCTTGCTGTGGGGTGCTGGGAGCTGCTG--GTGGGGC
ACCTCTCGATCTGTCTTATGCATGCACAGGGGCGTTCCAGGAGATGGTTACGTCCGAGTG
TTACTTCATTAACGGCACCGACCGGGTGAGGTTTGTGAAGAGGTTCATCTACAACCGGGA
GCAGTACGTGCACTTTGACAGCGACATGGGGCTATATGTGGGGGACACCCCATATGGGGA
GAAGGTTGCCAGGTACTGGAACAGCGACCCGGAATGGATAGAGTATAGACGGGATGC---
-------------------
>Bugi1
GGAGCCCCCCCGGGGGCGGGCGCGGAGCTCTCGGGTGAGCGGGGGGCGGGAGGCGGTGGG
ACAGGGGGGGAGAAGGGGGAAAAGGGGGCGAAGGGGGGAGCCCGGGATGGAGGGGGAGGA
GTTGGGGACCCCCCAAAGGGAGAGCGGGAGGGGAGGGAGGGGTGGGAGAGGGTGGGGAAG
GGGGGAAA-------------AGGGGAGGGGAG---------GACCCCGAAACTGAGCCA
-GAGGGGGGTGGGGATTGGGGGAATT----------------------------------
----GGGACCCCCAAAGTGTTTCG---GGGATCA------GCCGGAAGT---GGGAG-GG
GAGAGG---ATGGGGAAGGGGAAATGGC--GGAAGGGCGGCGCAGAGGAAGCGGCAGCGC
GGGCAGGAGGGTCCCGTGGCGGCC-----GTGGGGCACAGGGGGTGCGGAGTGGGG-ATC
CGGGCTGGGGCCCGGAGCTCTGGGGGTGCTGCTGGG----GGGGGGTGCTGGGGAGGGGC
ACCCCCTGAGCTCTGTGCTGCTCTCACAGGGGTGTTCCAGGCGATGGTAAAGGGCGAGTG
CCACTTCACTAACGGCACGGAGAAGGTGAGGCTCGTGGTGAGGTACATCTACAACCGGCA
GCAGCTCGTGGTGTTCGACAGCGACGTGGGGCACTACGTGGGCTTCACCCGCTTTGGGGA
GATGAATGCCGAGCGCTGGAACAACAACCCGGCCATAATGGAGAATGAACGGACTGC---
-------------------
>Erru1
------------------------------------------------------------
----------------------------------------------------GAGCCCCC
CCTGGGGCGGGCGCGGAGCT-CTGGGTGAGCGGGG--GG-GGCGGGAGGCGGAGGGACAG
GGG--GGAG---------ATGGAGGAAAATTGG---GGGTTAGACCCCAAAATTGAGCGG
GAAGGAATCTCGGTATTCCGGG----------AAAACGATGGGAAAGGGG-AAAAGGGGG
AAATGGGACCCTAAAAGTGATTTT---GGG-ATTTG-----CTGGAGGA---TGGAG-GG
GAGAGG---ATGTGAAAGCGGAAATGGG--GGAAGGGTGGAGAAGAGGAAGAGGCAGCGC
GGGCAGGAGGGTCCCATGGCGGCC-----GTGGGGCACAGGGGGTGCGGGGTGGGG-ATC
CGGGG-TGGCCCCGGAGCTCTGGGGGTGC-----------------TG-----GGGGGGC
TCCAACTGAGCCGTGTCCGGCACACACAGAGGTGCTGCAGGAGTTTCGCACAGCCGAGTG
TCACTTCATTAACGGCACGGAGAAGGTGAGGTTGGTGGAGAGACGCTTCTACAACCGGTT
CGAGTACGCGAGGTTCGACAGCGACGTGGGGCGGTTCGAGGGGTTCGACCCCTATGGGGA
GAGACAGGCCCAGTACTGGAACAGCAACCCGGATATAATGGAGAACAGACGAACAGCT--
-------------------
>Coco1
------------------------------------------------------------
------------------------------------------------------------
---------------------------------------------GATTCCCCCCGGCTA
CAGATGCG----------GAGCTGTCAGGTGAGC--AGGAGGGGT---AAGA---AGTGG
TGAGATCGTAGGCAACGGTAGGGAGA-----------GAAGGGAAAAGGTGGAGG-----
---TGGGACCACCAAACAGATGT-----GGGGGG------TCTGGCGAC---TGGGGACT
TATGG---GAAAGGGGGAAGAAAATATGGAGAA-AGGTGGAAAAGAGGAAGTGGGGCCGT
GGGCAGGAGGGTCTCATGGTGGCC-----ATGGGACACAGGGAGTGCGGAGTGGGG-AGC
CGGGGTGGCATCCGGAGCTCTGGGCTTGC----------TGGGGGCTGCTG--CGGGGGC
ACCCCATGACCTGTGTCCCGCACAAACAGGGGTGTTCCAAGAGATGGTTAAGTCTGAGTG
TCACTTCATTAACGGCACCGCCCGGGTGAGGTTTGTGAAAAGGTTCATCTACAACCGGGA
GCAGTATGTGATGTTTGACAGCGATGTGGGGGTGTTTGTGGGGGACACCCCGTATGGGGA
GAAGGTTGCCAGGTACTGGAACAGCGACCCGGAATGGATGGAGTACAGACGGGCTGC---
-------------------
>Phco1
------------------------------------------------------------
------------------------------------------------------------
------------------------------------------------------------
------------------------------------------------------------
------------------------------------------------------------
------------------------------------------------------------
------------------------------------------------------------
------------------------------------------------------------
----------------------------------------------------GGGGGGGC
AACCCCTGACCTGTGACCTGCACAGCCAGGGGTGTTCCAGGAGATGGTAAAGCGCGAGTG
TCACTTCATTAACGGCACGGAGAAGGTGAGGTACGTGGACAGGTACATCTACAACCGGGA
GCAGTTCGTGATGTTCGACAGCGACGTGGGGCTGTTTGTGGGGGACACTCCCGCTGGGGA
GAAGTGTGCCAGCAACTGGAACAGGCAACCGGAAATACTGGAGTTCAAACGGGGTGAA--
-------------------
>Syme1
------------------------------------------------------------
------------------------------------------------------------
------------------------------------------------------------
------------------------------------------------------------
------------------------------------------------------------
------------------------------------------------------------
------------------------------------------------------------
------------------------------------------------------------
------------------------------------------------------------
--------------------------CAGGGGTGTTCCAGGAGATAGTTAAGTCCGAGTG
TCACTTCATTAACGGCACCAACCAGGTGAAGTTTGTGAAGAGGTTCATCTACAACCGAGA
GCAGTATGTGCACTTCGACAGCGATGTGGGGCTGTACGCGGGGGACACCTCATATGGGGA
GAAGGTTGCTAGGTACTGGAATAGCGACCCAGAATGGATGGAGTACAGACGGGATGCA--
-------------------
