# Supplementary material for: Towards the simplification of MHC typing protocols: targeting classical MHC class II genes in a passerine, the pied flycatcher Ficedula hypoleuca
Source: BMC Res Notes. 2010 Sep 5;3:236. doi: 10.1186/1756-0500-3-236 (PMC2944132; doi:10.1186/1756-0500-3-236)
Supplement: Additional file 2 — Intron II sequences obtained from different passerines, other than the pied flycatcher, in reaction 2 (see Figure 1). [file 1756-0500-3-236-S2.TXT]

>Coco1
------------------------------------------------------------
--------------------------------------------------------TATC
TTGCCCCCCCCCAGTGACCCCCATCC-CTCTCTTTGTCCATTCCAGT---CCATCCCAGT
CTCTCCCAGTCACTTCCACTCCATTCCCAGTCCAGTCCATCCCAGTCTCTCCCAGTCACT
TCCACTCCATTCCCAGTCCCTCTCAATGCCA-CACGAAACCTCACCGCTCTCTCCCAGTG
CCCCCCAGCGTGTCCATCTCGCTGGTGCCC---TCGAGCTCCCAGCCTGGCCCTGGCCGC
CTGCTGTGCTCCGTGATGGATTTCTACCCTGCGCAGGTGCAGCTCAGGTGGTTCCAGGGC
TGGCCGGAGCTCTTGGGGCACGTGGTGGCCACCGACATTGTCCCCAACGGGGTCTGGACC
CACCAGCTCCTGGTGCTGCTGGA
>Moal1
------------------------------------------------------------
------------------------------------------------------------
---TCCACTTTCAG--ACTTCCATCCTCTCTCCCAGTGCCCTCC------------CAGC
GTTCTCCAACCCCCTCC----CAGTCTCTCCCCAGTCCCTCTCAATGTTACCTGAGTCCT
TCCCCGTGTCTCCCATTTCACCCGCATTTTATCTCGGAGTGTCCCTGCTCTCTCCCAGTG
CCCCCCAGCGTGTCCATCTCGCTGGTGCCC---TCGAGCTCCCAGCCCGGCCCCGGCCGC
CTGCTCTGCTCCGTGATGGATTTCTACCCTGCTGCCATCCAGGTGAGGTGGTTCCAGGGC
CAGCAGGAGCTCTC------TGTGTTGGCCACCGATGTGGTCCCCAACGGGGACTGGACC
TACCAGCTCCTGGTGCTGCTGGA
>Syme2
-------------------------------------ATGCGGGGCTCTCGGCCCCCCAG
TGACACGCGCTTCGTTCCCAGGTCCTCTCACTTCATTCCCATTCCATTCCCAGTCTTTCT
CAGTCCGCTCCCAG--ACCTTCATCCTCTCTCCCAGTGGTCTCCAGT---TCAGTCCCAT
CTCTTTCAGTACCCTCC----CAGTTCCCCCCCGGTCCTTCTCAGTGTTACCCGAGCCCT
CCCCCGA--CTCCCATTTTATCCGTATCTCATCCCAGTGTCTCCTTGCTCTCTCCCAGTG
CCCCCCAGCGTTTCCATCTCGCTGGTGCCC---TCGAGCTCTCGGCCCGGCACCAGCCGC
CTGCTGTGCTCTGTGATGGATTTCTACCCCGCCCACATCCAGGTGAGGTGGTTCCAGGGC
CAGCAGGAGCTCTCGGGACACGTGGTGGCCACCGACGTGGTCCCCAACGGGGACTGGAGC
TACCAGCTGC-------------
>Bugi1
------------------------------------------------------------
------------------------------------------------------------
------------------------------------------------------------
------------------------------------------------------------
------------------------------------------------------------
---------GTGTCCATCTCCCTGGTGCCCCCCTCGGGCTCCCAGCCCGGCCCCGGCCGC
CTGCTCTGCTCCGTGATGGATTTCTACCCTGCCCCAATCCAGGG-AGGTGGTTCCAGGGC
CAGCAGGAGCTCTCGGAGCACGTGGTGGCCACCGACGTGGTCCCCAACGGGGACTGGACC
TACCAGCTGCTGGTGCTGCTGGA
>Lase1
CCCGGAATGGACGGAGAACATACGGGCTGCTGTGGACAGGTGCTGCTGGTCCAGCTACGA
GTTGTCCACCCCCTTCCTCGTGGGCCGCAGAGGGGAGCGTGGGGCAGAGCGTGTCCCCTC
GGGCCCTGCCTTGGGAATGACCCTGGAGCCCCTCCAAACCTCCCTGGGAATCACCCCAGA
GCCCTCAGCCCTCCTTGAGCCCATCCCCAGGGCCTCTTGTCCCA---CCGCCCTGTGACT
CCCGTGCCTCTCCCAGTCTGTCCCAGTCCC-----------TCTGTG-TCCCTTCCAGTG
CCCCC-AGTGTGCCCAATTCTCTGGTGCCC---TCGAGCTCCCTGCCCGGCCCCGGCCGC
CTGCTCTGCTCCATGATGGACTTCTACCCTGTGCGGGTGCAGCTCAGGTAGTTCCAGGGC
CAGCAGGAGCTCTCGGGGCACGTGGTGGCCACCGACATTGTCCCCAACGGGGACTGGAGC
CACCAGCTCCTGGTGCTGCTGGA
>Chdu1
------------------------------------------------------------
------------------------------------------------------------
------------------------------------------------------------
------------------------------------------------------------
------------------------------------------------------------
-----------------------------------------------------------C
CTGCTGTGCTCCGTGATGGATTTCTACCCTGCGCACATCCAGGTGAGGTGGTTCGAGGGC
CAGCAGGAGCTGTCGGAGCACGTGGTGAGCACGGACGTGGTGGCCAACGGCGACTGGAGC
TGGCAGCTGCTGGTGCTGCTGGAAAGGCCGCCCCGGCGCGGGCTCAGCTACACGTGCCAG
